# Supplementary material for: Does Intrarectal Administration of Christensenella minuta DSM22607 Impact Body Weight?
Source: Nutrients. 2026 May 17;18(10):1593. doi: 10.3390/nu18101593 (PMC13210250; doi:10.3390/nu18101593)
Supplement: Supplementary file 1 [file nutrients-18-01593-s001.zip]

Archive with 1 entries (1 files):
- nutrients-4283853-supplementary.pdf
